# Supplementary material for: Synthesis, Characterization, and Properties of Novel Coplanar Bicyclic Compounds Based on Triazolofurazane Compounds
Source: Molecules. 2025 Jun 29;30(13):2803. doi: 10.3390/molecules30132803 (PMC12250748; doi:10.3390/molecules30132803)
Supplement: Supplementary file 1 [file molecules-30-02803-s001.zip]

Archive with 1 entries (1 files):
- molecules-3713956-supplementary.pdf
